# Supplementary material for: Serum protein gamma-glutamyl hydrolase, Ig gamma-3 chain C region, and haptoglobin are associated with the syndromes of pulmonary tuberculosis in traditional Chinese medicine
Source: BMC Complement Altern Med. 2015 Jul 22;15:243. doi: 10.1186/s12906-015-0686-4 (PMC4509701; doi:10.1186/s12906-015-0686-4)
Supplement: Additional file 1: — Clinical symptoms and signs of TB cases with PYD, HFYD and DQY syndromes. PYD: pulmonary Yin deficiency syndrome. HFYD: hyperactivity of fire due to Yin deficiency syndrome. DQY: deficiency of Qi and Yin syndrome. [file 12906_2015_686_MOESM1_ESM.xlsx]

## Sheet: Sheet1
		Additional file 1. Clinical symptoms and signs of TB cases with PYD, HFYD and DQY Syndromes
		TCM syndrome	Clinical symptoms and signs	Tongue manifestation	Pulse manifestation
		PYD	1. tussiculation	1. red tongue	1. thready pulse and rapid pulse
			2. scant sticky and white sputum, or blood-stained sputum	2. thin fur
			3. dry mouth and pharynx
		HFYD	1. bucking and breathlessness	1. red tongue or dark red tongue	1. stringy, thread, rapid pulse
			2. hemoptysis	2. thin yellow, or eroded fur
			3. scant sticky sputum with white or yellow color
			4. dry mouth and pharynx
			5. red cheek in the afternoon
			6. tidal fever
			7. steaming sensation in the bone
			8. night sweat
		DQY	1. cough with short breath	1. red and tender tongue	1. weak and rapid pulse
			2. clear and thin sputum	2. thin fur
			3. hemoptysis
			4. physical and mental fatigue
			5. spontaneous perspiration and night sweat
			6. abdominal distension and anorexia
			7. loose stool
		PYD: pulmonary Yin deficiency syndrome.
		HFYD: hyperactivity of fire due to Yin deficiency syndrome.
		DQY: deficiency of Qi and Yin syndrome.

## Sheet: Sheet2
		TCM syndrome	Clinical symptoms and signs	Tongue manifestation	Pulse manifestation
		PYD	tussiculation	1. red tongue	1. thready pulse and rapid pulse
			scant sticky and white sputum, or blood-stained sputum	2. thin fur
			dry mouth and pharynx
		HFYD	1. bucking and breathlessness	1. red tongue or dark red tongue	1. stringy, thread, rapid pulse
			2. hemoptysis	2. thin yellow, or eroded fur
			3. scant sticky sputum with white or yellow color
			4. dry mouth and pharynx
			5. red cheek in the afternoon
			6. tidal fever
			7. steaming sensation in the bone
			8. night sweat
		DQY	1. cough with short breath	1. red and tender tongue	1. weak and rapid pulse
			2. clear and thin sputum	2. thin fur
			3. hemoptysis
			4. physical and mental fatigue
			5. spontaneous perspiration and night sweat
			6. abdominal distension and anorexia
			7. loose stool
