# Supplementary material for: Serum protein gamma-glutamyl hydrolase, Ig gamma-3 chain C region, and haptoglobin are associated with the syndromes of pulmonary tuberculosis in traditional Chinese medicine
Source: BMC Complement Altern Med. 2015 Jul 22;15:243. doi: 10.1186/s12906-015-0686-4 (PMC4509701; doi:10.1186/s12906-015-0686-4)
Supplement: Additional file 2: — Differentially expressed proteins and their expression levels quantified by iTRAQ-2DLC-MS/MS analysis. iTRAQ ratio value: the fold changes ratio of proteins between different groups. Unused ProtScore: >1.3 was set as cutoff for protein identification. % Cov (95): the coverage of peptide with the 95 % confidence. [file 12906_2015_686_MOESM2_ESM.xlsx]

## Sheet: Sheet1
Additional file 2. Differentially expressed proteins and their expression levels quantified by iTRAQ-2DLC-MS/MS analysis
Accession	Name	Unused		%Cov(95)		iTRAQ ratio
						118V113		119V113		121V113		119V118		121V118		121V119
		run 1	run 2	run 1	run 2	run 1	run 2	run 1	run 2	run 1	run 2	run 1	run 2	run 1	run 2	run 1	run 2
CO4B	Complement C4-B	658.92	617.18	83.72	82.11	1.46	2	0.7	0.77	0.33	0.34	0.47	0.42	0.24	0.19	0.49	0.43
SAMP	Serum amyloid P-component	17.69	12.94	33.18	30.04	1.67	1.69	1.13	1.15	0.77	0.72	0.67	0.67	0.46	0.42	0.68	0.63
K1C10	Keratin, type I cytoskeletal 10	8.02	4.01	12.16	6.51	3.56	3.34	1.01	1.11	0.62	0.38	0.28	0.33	0.17	0.12	0.6	0.34
HPT	Haptoglobin	136.81	115.26	84.73	74.63	34.99	99.08	16.6	99.08	30.48	99.08	0.04	0.03	0.7	0.66	15.28	23.12
CO8G	Complement component C8 gamma chain	18.08	14.73	60.4	59.9	0.82	0.95	1.06	1.22	0.29	0.58	1.28	1.29	0.33	0.59	0.26	0.47
ALBU	Serum albumin	34.24	35.06	36.45	37.6	0.03	0.02	0.03	0.02	0.02	0.02	1.75	1.89	0.41	0.54	0.16	0.31
IGHG3	Ig gamma-3 chain C region	28.37	28.96	53.05	47.21	4.7	7.24	24.66	22.08	17.7	18.03	8.02	8.55	5.01	6.14	0.6	0.68
IGHM	Ig mu chain C region	24.66	22.93	34.07	31.19	8.79	15.56	16.29	25.12	11.8	20.7	2.21	2.73	1.45	1.85	0.64	0.66
IGLL5	Immunoglobulin lambda-like polypeptide 5	2.01	2	38.32	38.32	1.37	1.29	3.63	3.66	1.89	1.96	2.65	2.83	1.38	1.51	0.51	0.52
LAC2	Ig lambda-2 chain C regions	12.01	11.31	86.79	93.4	8.71	15.42	32.51	25.12	25.35	24.66	5.3	4.06	3.84	3.13	0.71	0.78
IGHA1	Ig alpha-1 chain C region	18.85	16.47	47.88	32.86	4.7	4.29	18.88	19.23	13.55	13.06	6.43	9.82	4.45	5.6	0.65	0.56
IGKC	Ig kappa chain C region	9.02	10	80.19	80.19	2.29	3.34	8.47	12.25	4.83	21.68	4.17	13.93	2.09	18.03	0.49	1.37
HBA	Hemoglobin subunit alpha	10.18	7.77	50	41.55	18.54	17.38	8.55	9.91	16.29	13.43	0.16	0.34	0.56	0.64	3.4	1.91
HBD	Hemoglobin subunit delta	10	9.51	85.03	77.55	5.11	10.67	2.23	5.45	3.87	8.17	0.4	0.41	0.76	0.72	1.84	1.77
PDLI1	PDZ and LIM domain protein 1	8	7.21	19.45	22.8	1.74	1.92	1.33	1.51	1.57	2.15	0.76	0.78	0.9	1.11	1.17	1.41
FHR2	Complement factor H-related protein 2	9.09	10.68	40	52.22	0.67	0.74	0.86	0.92	1.24	1.36	1.26	1.24	1.82	1.82	1.43	1.46
A1AG1	Alpha-1-acid glycoprotein 1	41.73	27.38	81.09	60.2	26.55	2.07	15.85	1.46	12.25	1.47	0.37	0.7	0.33	0.7	0.85	0.99
CRP	C-reactive protein	10.5	11.76	26.79	24.11	2.27	35.97	1.82	27.04	1.74	23.55	0.79	0.64	0.75	0.52	0.94	0.81
RET4	Retinol-binding protein 4	37.62	36.18	77.11	76.12	0.24	0.25	0.52	0.54	0.39	0.46	2.38	2.56	1.69	1.92	0.77	0.86
APOH	Beta-2-glycoprotein 1	139.38	109.79	78.26	69.57	0.29	0.41	0.92	0.91	1.28	0.95	3.73	2.4	4.02	2.31	1.42	1.04
SHBG	Sex hormone-binding globulin	40.26	37.09	56.47	54.48	2.44	2.01	3.47	3.02	2.94	2.86	1.39	1.57	1.19	1.49	0.84	0.93
APOC2	Apolipoprotein C-II	22.22	20.53	71.29	71.29	0.08	0.1	0.21	0.2	0.14	0.17	4.02	3.1	2.44	2.42	0.69	0.87
APOC1	Apolipoprotein C-I	20.44	11.68	53.01	46.99	0.38	0.37	0.65	0.69	0.51	0.45	1.69	1.8	1.33	1.21	0.78	0.66
HPTR	Haptoglobin-related protein	10.01	8	69.25	68.39	22.7	9.29	12.59	4.25	20.32	9.12	0.37	0.44	0.81	1.19	2.17	2.68
TRFL	Lactotransferrin	2	2	10.56	7.04	0.47	0.27	0.16	0.14	0.22	0.26	0.34	0.51	0.46	0.97	1.33	1.89
HBB	Hemoglobin subunit beta	33.37	37.48	93.88	91.16	20.89	99.08	11.48	99.08	19.23	99.08	0.29	0.1	0.8	0.76	2.94	7.52
C1QA	Complement C1q subcomponent subunit A	16.16	16.19	52.24	34.69	0.78	0.95	0.89	1.14	0.14	0.09	1.13	1.18	0.19	0.09	0.17	0.08
PEDF	Pigment epithelium-derived factor	72.7	79.13	72.97	73.68	0.3	0.21	0.4	0.41	0.48	0.53	1.43	2.21	1.64	2.58	1.18	1.32
CBG	Corticosteroid-binding globulin	23.35	18.39	45.93	48.4	0.94	0.94	0.98	1.02	0.63	0.58	1.05	1.12	0.67	0.62	0.63	0.57
GGH	Gamma-glutamyl hydrolase	6	6	16.67	20.44	1.6	1.79	1.15	0.71	0.21	0.26	0.72	0.4	0.13	0.14	0.18	0.36
IGF2	Insulin-like growth factor II	5.82	4.56	15	15	1.77	1.64	1.64	1.74	1.51	1.61	0.92	1.06	0.85	0.98	0.91	0.92
ITIH3	Inter-alpha-trypsin inhibitor heavy chain H3	67.97	69.13	48.99	47.75	3.56	4.61	2.86	4.13	1.58	2.83	0.75	0.9	0.44	0.65	0.58	0.71
K2C1	Keratin, type II cytoskeletal 1	18.62	11.71	18.17	20.5	0.82	0.88	0.77	0.71	0.17	0.12	0.93	0.81	0.21	0.14	0.22	0.17
SODE	Extracellular superoxide dismutase [Cu-Zn]	10.01	10	33.33	25.83	1.85	1.64	0.93	1.09	0.83	0.9	0.5	0.65	0.45	0.55	0.89	0.82
KNG1	Kininogen-1	155.55	145.64	57.92	59.78	0.53	0.52	0.84	0.85	1.01	0.92	1.63	1.64	1.79	1.69	1.17	1.06
APOM	Apolipoprotein M	14.45	7.3	48.4	40.96	0.24	0.14	0.43	0.5	0.54	0.53	1.87	3.63	2.31	3.84	1.27	1.06
BGH3	Transforming growth factor-beta-induced protein ig-h3	23.54	18.89	26.5	26.35	0.9	0.71	0.61	0.55	0.84	1.02	0.67	0.77	0.92	1.42	1.33	1.79
AFAM	Afamin	76.89	67.18	59.77	55.76	0.52	0.59	0.56	0.63	0.34	0.38	1.08	1.06	0.64	0.63	0.59	0.59
LBP	Lipopolysaccharide-binding protein	17.09	15.3	28.69	27.86	2.42	2.33	2.25	1.94	1.46	1.31	0.9	0.84	0.58	0.54	0.64	0.63
iTRAQ ratio value: the fold changes ratio of proteins between different groups.
Unused ProtScore: >1.3 was set as cutoff for protein identification
%Cov (95): the coverage of peptide with the 95% confidence.
